# Supplementary material for: Implications of Organic Dairy Management on Herd Performance and Milk Fatty Acid Profiles and Interactions with Season
Source: Foods. 2023 Apr 8;12(8):1589. doi: 10.3390/foods12081589 (PMC10138061; doi:10.3390/foods12081589)
Supplement: Supplementary file 1 [file foods-12-01589-s001.zip]

Archive with 1 entries (1 files):
- foods-2301152-supplementary.pdf
